# Supplementary material for: Identification of Phospholipids Relevant to Cancer Tissue Using Differential Ion Mobility Spectrometry
Source: Int J Mol Sci. 2024 Oct 13;25(20):11002. doi: 10.3390/ijms252011002 (PMC11508011; doi:10.3390/ijms252011002)
Supplement: Supplementary file 1 [file ijms-25-11002-s001.zip]

Archive with 1 entries (1 files):
- ijms-3227646-supplementary.pdf
